# Supplementary material for: Immune cellular patterns of distribution affect outcomes of patients with non-small cell lung cancer
Source: Nat Commun. 2023 Apr 25;14:2364. doi: 10.1038/s41467-023-37905-y (PMC10130161; doi:10.1038/s41467-023-37905-y)
Supplement: Supplementary file 3 — Source Data [file 41467_2023_37905_MOESM3_ESM.xlsx]

## Sheet: Figure 1A-1F
Source Data Figure 1

## Sheet: Figure 2A-2J
Source Data Figure 2

## Sheet: Figure 3A-3G
Source Data Figure 3A,3B,3F
	Phenotype	Pattern of cellular distribution related to malignnat cells
		NSCLC	Adenocarcinoma (ADC)	Squamous cell carcinoma (SCC)	p-value (ADC vs SCC)
Panel 1	CD3+	27.96	25.05	38.86	0.942
Panel 1	CD3+CD8+	25.81	24.03	31.92	0.902
Panel 1	CD3+PD-1+	16.53	12.17	23.92	0.132
Panel 1	CD3+PD-L1+	20.19	19.45	22.64	0.386
Panel 1	CD3+CD8+PD-1+	3.2	2.89	4.79	0.996
Panel 1	CD3+CD8+PD-L1+	11.07	10.82	13.02	0.769
Panel 1	CD68+	17.5	15.55	21.86	0.334
Panel 1	CD68+PD-L1+	9.33	8.1	9.81	0.889
Panel 2	CD3+	27.3	22.98	37.84	0.933
Panel 2	CD3+CD8+	29.88	27.2	37.36	0.644
Panel 2	CD3+CD8+GZB+	0.36	0.04	0.89	0.372
Panel 2	CD3+CD45RO+	35.84	30.14	48.4	0.933
Panel 2	CD3+CD8+CD45RO+	31.1	25.35	41.4	0.294
Panel 2	CD3+CD8negFOXP3+	29.55	26.75	37.41	0.428
Panel 2	CD3+CD45RO+FOXP3+	24.3	8.92	14.8	1e-05
Panel 3	CD3+	29.14	28.38	32	0.26
Panel 3	CD3+B7-H3+	26.49	25.31	28.83	0.816
Panel 3	CD3+PD-L1+	30.27	28.75	32.32	0.23
Panel 4	CD3+	21	20.33	28	0.633
Panel 4	CD3+ICOS+	12	11.59	14	0.647
Panel 4	CD3+LAG3+	22.3	19.03	29.5	0.633
Panel 4	CD3+OX40+	6.35	4.84	9.5	0.232
Panel 4	CD3+TIM3+	4.07	5.22	3	0.261
Panel 4	CD20+	6.05	4.14	9	0.314
Panel 4	CD20+ICOS+	4.11	2.15	7	0.342
Panel 4	CD20+OX40+	3	2.82	3.5	0.954
Panel 4	CD20+LAG3+	10.89	8.95	15.5	0.28
Panel 5	CD68+	19.64	17.31	24.76	0.884
Panel 5	CD68+CD11b+	21.84	18.95	26.81	0.365
Panel 5	CD66b+	3.54	2.13	6.32	0.186
Panel 5	CD11b+CD66b+	4	2.54	8.5	0.72
Panel 5	CD11b+CD66b+CD33+	3	1.96	6	0.113
Source Data Figure 3C,3D,3E
Source Data Figure 3G
	Phenotype	Median distance from malignant cells (µm)
		NSCLC	Adenocarcinoma (ADC)	Squamous cell carcinoma (SCC)	P-value (ADC vs SCC)
Panel 1	CD3+	29.28	26.88	38.38	0.002
Panel 1	CD3+CD8+	59.66	58.62	61.36	0.003
Panel 1	CD3+PD-1+	104.31	113.53	99.03	0.181
Panel 1	CD3+PD-L1+	105.56	105.02	105.56	0.87
Panel 1	CD3+CD8+PD-1	220.89	245.71	203.72	0.163
Panel 1	CD3+CD8+PD-L1+	218.69	218.69	216.45	0.551
Panel 1	CD68+	42.01	44.52	37.57	0.168
Panel 1	CD68+PD-L1+	113.4	111.04	113.41	0.778
Panel 2	CD3+	30.42	27.66	42.28	1e-05
Panel 2	CD3+CD8+	60.4	54.07	78.4	1e-05
Panel 2	CD3+CD8+GZB+	240.62	243.26	238.91	0.576
Panel 2	CD3+CD45RO+	91.15	75.96	125.49	1e-05
Panel 2	CD3+CD8+CD45RO+	140.69	114.36	186.28	0.001
Panel 2	CD3+CD8negFOXP3+	135.08	121.99	147.59	0.002
Panel 2	CD3+CD45RO+FOXP3+	252.2	221.84	281.49	0.013
Panel 3	CD3+	28.44	22.55	48.79	1e-05
Panel 3	CD3+B7-H3+	57.52	191.96	48.42	0.154
Panel 3	CD3+PD-L1+	125.09	135.49	115.57	0.203
Panel 4	CD3+	36.46	29.56	43.22	0.023
Panel 4	CD3+ICOS+	105.15	113.21	102.8	0.362
Panel 4	CD3+LAG3+	46.46	53.22	39.56	0.023
Panel 4	CD3+OX40+	201.04	233.01	184.2	0.019
Panel 4	CD3+TIM3+	256.75	295.88	230.01	0.007
Panel 4	CD20+	104.61	118.82	91.79	0.06
Panel 4	CD20+ICOS+	257.72	277.59	232.22	0.084
Panel 4	CD20+OX40+	305.35	353.03	266.19	0.041
Panel 4	CD20+TIM3+	448.24	453.1	444.3	0.436
Panel 5	CD68+	42.24	43.05	40.6	0.513
Panel 5	CD68+CD11b+	51.81	51.13	52.3	0.613
Panel 5	CD66b+	87.24	87.98	85.22	0.385
Panel 5	CD11b+CD66b+	133.49	121.79	141.08	0.358
Panel 5	CD11b+CD66b+CD33+	214.99	199.89	217.28	0.864

## Sheet: Figure 4A-4D
Source Data Figure 4A
Adenocarcinoma	Smoker	Smoker
Phenotype	No	Yes
CD3+	14.6317	7.49561
CD3+CD8+CD45RO+	14.6847	28.0171
Source Data Figure 4B
Adenocarcinoma	Tumor Size
Phenotype	≤3.15	>3.15
CD3+PD-L1+	32.8624	13.6063
Source Data Figure 4C
Adenocarcinoma	KRAS	KRAS
Phenotype	Wt	Mutant
CD68+PD-L1+	13.6269	4.31871
Source Data Figure 4D
Squamous Cell Carcinoma	Tumor Size
Phenotype	≤3.8	> 3.8
CD11b+CD66b+CD33+	2.2721	15.8618

## Sheet: Figure 5A-5E
Source Data Figure 5A
Adenocarcinoma	Smoker	Smoker
Phenotype	No	Yes
From CK to CD3+PD-L1+	172.98	93.455
From CK to CD3+CD8+PD-L1+	275.18	189.85
From CK to CD68+PD-L1+	142.23	107.64
From CK to CD3+CD8negFOXP3+	91.7295	129.238
From CK to CD20+ICOS+	383.927	219.295
From CD3+CD8+ to CD3+CD8negFOXP3+	49.5368	74.671
From CD3+CD45RO+ to CD3+CD8negFOXP3+	49.7695	69.4862
Source Data Figure 5B
Adenocarcinoma	Tumor Size
Phenotype	≤3.15	>3.15
From CK to CD3+CD8+	51.0769	62.5315
From CK to CD3+CD8+CD45RO+	106.296	131.459
From CK to CD3+CD8negFOXP3+	110.592	138.691
From CK to CD3+CD45RO+FOXP3+	205.81	266.648
From CK to CD20+	87.2336	104.843
From CK to CD20+LAG3+	136.395	156.444
Source Data Figure 5C
Adenocarcinoma	Final Stage
Phenotype	Stage I	Stage II	Stage III
From CD3+CD8+ to CD68+PD-L1+	121.38	90.19	92.72
From CD3+CD8+ to CD3+CD8negFOXP3+	64.5177	92.9246	73.8337
Source Data Figure 5D
Adenocarcinoma	EGFR	EGFR
Phenotype	Wt	Mutant
From CK to CD3+PD-1+PD-L1+	285.405	334.505
From CD3+CD8+GZB+ to CD3+CD8negFOXP3+	74.1763	60.8644
Source Data Figure 5E
Squamous Cell Carcinoma	Tumor Size
Phenotype	≤3.8	> 3.8
From CK to CD68+	47.12	38.86

## Sheet: Figure 6A-6B
Source Data Figure 6A-6B
Source Data Figure 6C
Means and Medians for Survival Time
Percentile Group of CD66b	Meana				Median
	Estimate	Std. Error	95% Confidence Interval		Estimate	Std. Error	95% Confidence Interval
			Lower Bound	Upper Bound			Lower Bound	Upper Bound
Mixed_1	127.631	10.214	107.611	147.65	129	14.127	101.31	156.69
Unmixed_2	77.207	11.805	54.071	100.344	97	43.272	12.187	181.813
Overall	119.243	9.063	101.479	137.008	124	15.168	94.27	153.73
a Estimation is limited to the largest survival time if it is censored.
Overall Comparisons
	Chi-Square	df	p-value
Log Rank	4.853	1	0.048
Test of equality of survival distributions for the different levels of Percentile Group of CD66b.
Source Data Figure 6D
Means and Medians for Survival Time
Percentile Group of CD3CD8_1	Meana				Median
	Estimate	Std. Error	95% Confidence Interval		Estimate	Std. Error	95% Confidence Interval
			Lower Bound	Upper Bound			Lower Bound	Upper Bound
≤median distance_1	122.923	10.987	101.389	144.457	128	18.474	91.79	164.21
>median distance_2	101.681	11.738	78.674	124.688	74	25.935	23.167	124.833
Overall	115.516	8.326	99.196	131.835	108	16.887	74.901	141.099
a Estimation is limited to the largest survival time if it is censored.
Overall Comparisons
	Chi-Square	df	p-value
Log Rank	2.086	1	0.041
Test of equality of survival distributions for the different levels of Percentile Group of CD3CD8.
Source Data Figure 6E
Means and Medians for Survival Time
Percentile Group of CD3CD8GZB	Meana				Median
	Estimate	Std. Error	95% Confidence Interval		Estimate	Std. Error	95% Confidence Interval
			Lower Bound	Upper Bound			Lower Bound	Upper Bound
≤median distance_1	129.727	11.756	106.686	152.768	129	8.901	111.555	146.445
>median distance_2	106.787	11.552	84.145	129.428	97	20.22	57.37	136.63
Overall	119.805	8.571	103.005	136.605	125	14.163	97.241	152.759
a Estimation is limited to the largest survival time if it is censored.
Overall Comparisons
	Chi-Square	df	p-value
Log Rank	2.412	1	0.048
Test of equality of survival distributions for the different levels of Percentile Group of CD3_CD8_GZB.
Source Data Figure 6F
Means and Medians for Survival Time
Percentile Group of CD68_1	Meana				Median
	Estimate	Std. Error	95% Confidence Interval		Estimate	Std. Error	95% Confidence Interval
			Lower Bound	Upper Bound			Lower Bound	Upper Bound
≤median distance_1	133.081	11.688	110.172	155.99	129	3.981	121.197	136.803
>median distance_2	92.928	10.615	72.122	113.734	73	19.646	34.493	111.507
Overall	115.516	8.326	99.196	131.835	108	16.887	74.901	141.099
a Estimation is limited to the largest survival time if it is censored.
Overall Comparisons
	Chi-Square	df	p-value
Log Rank	5.364	1	0.021
Test of equality of survival distributions for the different levels of Percentile Group of CD68
Source Data Figure 6G
Means and Medians for Survival Time
Percentile Group of CD3_B7H3_1	Meana				Median
	Estimate	Std. Error	95% Confidence Interval		Estimate	Std. Error	95% Confidence Interval
			Lower Bound	Upper Bound			Lower Bound	Upper Bound
≤median distance_1	125.414	12.855	100.219	150.609	131	19.927	91.944	170.056
>median distance_2	77.347	8.671	60.353	94.342	73	25.972	22.094	123.906
Overall	107.511	9.285	89.312	125.709	108	19.459	69.86	146.14
a Estimation is limited to the largest survival time if it is censored.
Overall Comparisons
	Chi-Square	df	p-value
Log Rank	4.377	1	0.022
Test of equality of survival distributions for the different levels of Percentile Group of CD3_B7H3.

## Sheet: Figure S1A-S1O
Source Data Figure S1A-S1B-S1D-S1E-S1G-S1H-S1J-S1K											Source Data Figure S1C-S1F-S1I-S1L-S1O
													cellular densities (cells/mm2)
												Phenotype	NSCLC	Adenocarcinoma (ADC)	Squamous cell carcinoma (SCC)	p-value (ADC vs SCC)
											Panel 1	CK+	2342.7	2281.72	2609.02	0.005
											Panel 1	CK+PD-L1+	90.63	87.74	133.65	0.051
											Panel 1	CD3+	834.54	1012.85	1022.33	0.91
											Panel 1	CD3+CD8+	128.42	199.75	143.16	0.043
											Panel 1	CD3+PD-1+	39.53	53.32	71.69	0.607
											Panel 1	CD3+PD-L1+	45.15	47.59	68.09	0.046
											Panel 1	CD3+CD8+PD-1+	4.75	8.73	6.27	0.479
											Panel 1	CD3+CD8+PD-L1+	6.42	8.26	13.12	0.139
											Panel 1	CD3+PD-1+PD-L1+	2.07	2.94	4.23	0.055
											Panel 1	CD68+	277.14	312.32	382.11	0.963
											Panel 1	CD68+PD-L1+	40.48	39.47	58.26	0.259
											Panel 2	CK+	1911.12	1812.05	2232.66	0.013
											Panel 2	CD3+	961.09	1094.53	1066.96	0.123
											Panel 2	CD3+CD8+	144.6	193.12	136.25	0.024
											Panel 2	CD3+CD8+GZB+	5.31	6	6.93	0.789
											Panel 2	CD3+CD45RO+	57.39	93.95	59.29	0.008
											Panel 2	CD3+CD8+CD45RO+	25.44	51.91	28.06	0.037
											Panel 2	CD3+CD8negFOXP3+	24.1	30.02	25.51	0.328
											Panel 2	CD3+CD45RO+FOXP3+	3.67	5.26	4.73	0.109
											Panel 3	CK+	2013.57	1797.32	2307.99	0.05
											Panel 3	CK+PD-L1+	88.9	91.4	140.72	0.089
											Panel 3	CK+B7-H3+	307.79	172.92	745.8	1e-05
											Panel 3	CK+B7-H4+	7.08	1.05	31.78	1e-05
											Panel 3	CK+IDO-1+	19.17	34.06	5.09	0.015
											Panel 3	CD3+	813.77	974.78	948.77	0.155
											Panel 3	CD3+PD-L1+	38.72	32.21	50.76	0.044
											Panel 3	CD3+B7-H3+	8.86	12.73	6.32	0.388
											Panel 3	CD3+B7-H4+	0	0	0	0.267
											Panel 3	CD3+IDO-1+	1.5	5.15	0.47	0.005
											Panel 3	CD3+VISTA+	1.76	2.01	1.63	0.54
											Panel 4	CK+	2028.33	1743	2428.43	0.001
											Panel 4	CK+OX40+	25.38 (1.25)	29.97 (1.72)	19.33 (0.79)	0.557
											Panel 4	CD3+	929.81	1040.91	913.43	0.143
											Panel 4	CD3+ICOS+	36.19	36.92	33.42	0.841
											Panel 4	CD3+LAG3+	229.81	240.34	213.43	0.651
											Panel 4	CD3+OX40+	12.07	14.68	8.27	0.134
											Panel 4	CD3+TIM3+	6.64	7.9	4.2	0.02
											Panel 4	CD20+	80.07	73.82	97.42	0.657
											Panel 4	CD20+ICOS+	7.44	7.17	7.87	0.497
											Panel 4	CD20+OX40+	4.72	6.79	2.76	0.157
											Panel 4	CD20+TIM3+	0.36	0.42	0	0.072
											Panel 4	CD20+LAG3+	31.1	28.62	35.2	0.922
											Panel 5	CK+	2528.17	2145.2	2617.6	0.004
											Panel 5	CD68+	359.51	300.73	495.39	0.064
											Panel 5	CD68+Arg-1+	1.23	1.17	1.95	0.25
											Panel 5	CD68+Arg-1+CD11b+	1.2	1.17	1.73	0.314
											Panel 5	CD68+CD11b+	231.11	180.61	344.74	0.012
											Panel 5	CD66b+	83.79	70.32	111.89	0.045
											Panel 5	CD11b+CD66b+	33.58	29.43	41.58	0.018
											Panel 5	CD11b+Arg-1+CD14+CD33+	1.04	0.81	1.11	0.765
											Panel 5	CD11b+CD66b+CD33+	11.44	9.57	13.74	0.181

## Sheet: Figure S2A-S2F
Source Data Figure S2A
Means and Medians for Survival Time
Percentile Group of CD66bCD11b	Meana				Median
	Estimate	Std. Error	95% Confidence Interval		Estimate	Std. Error	95% Confidence Interval
			Lower Bound	Upper Bound			Lower Bound	Upper Bound
Mixed_1	126.86	10.436	106.407	147.314	128	10.842	106.749	149.251
Unmixed_2	58.739	11.748	35.713	81.765	36	8.984	18.39	53.61
Overall	116.941	9.585	98.154	135.727	124	17.914	88.889	159.111
a Estimation is limited to the largest survival time if it is censored.
Overall Comparisons
	Chi-Square	df	p-value
Log Rank	4.787	1	0.049
Test of equality of survival distributions for the different levels of Percentile Group of CD3_PDL1.
Source Data Figure S2B
Means and Medians for Survival Time
Percentile Group of Arg1CD68CD11b	Meana				Median
	Estimate	Std. Error	95% Confidence Interval		Estimate	Std. Error	95% Confidence Interval
			Lower Bound	Upper Bound			Lower Bound	Upper Bound
Mixed_1	114.965	11.173	93.066	136.864	124	14.795	95.003	152.997
Unmixed_2	34.75	15.409	4.549	64.951	22	16.5	0	54.34
Overall	110.688	10.934	89.257	132.12	124	18.114	88.497	159.503
a Estimation is limited to the largest survival time if it is censored.
Overall Comparisons
	Chi-Square	df	p-value
Log Rank	4.589	1	0.049
Test of equality of survival distributions for the different levels of Percentile Group of CD3_CD8_GranzymeB.
Source Data Figure S2C
Means and Medians for Survival Time
Percentile Group of CD66b	Meana				Median
	Estimate	Std. Error	95% Confidence Interval		Estimate	Std. Error	95% Confidence Interval
			Lower Bound	Upper Bound			Lower Bound	Upper Bound
≤median distance_1	104.41	13.685	77.588	131.232	60	15.741	29.148	90.852
>median distance_2	123.06	10.467	102.545	143.575	.	.	.	.
Overall	127.625	10.265	107.506	147.743	146	.	.	.
a Estimation is limited to the largest survival time if it is censored.
Overall Comparisons
	Chi-Square	df	p-value
Log Rank	4.853	1	0.028
Test of equality of survival distributions for the different levels of Percentile Group of CD66b.
Source Data Figure S2D
Means and Medians for Survival Time
Percentile Group of CD3PDL1_1	Meana				Median
	Estimate	Std. Error	95% Confidence Interval		Estimate	Std. Error	95% Confidence Interval
			Lower Bound	Upper Bound			Lower Bound	Upper Bound
≤median distance_1	63.806	11.19	41.874	85.738	34	6.274	21.703	46.297
>median distance_2	125.35	14.383	97.159	153.541	.	.	.	.
Overall	100.957	10.588	80.205	121.71	53	37.365	0	126.236
a Estimation is limited to the largest survival time if it is censored.
Overall Comparisons
	Chi-Square	df	p-value
Log Rank	6.379	1	0.012
Test of equality of survival distributions for the different levels of Percentile Group of CD3_PDL1.
Source Data Figure S2E
Means and Medians for Survival Time
Percentile Group of CD3ICOS_1	Meana				Median
	Estimate	Std. Error	95% Confidence Interval		Estimate	Std. Error	95% Confidence Interval
			Lower Bound	Upper Bound			Lower Bound	Upper Bound
≤median distance_1	149.237	14.633	120.557	177.916	.	.	.	.
>median distance_2	76.283	10.42	55.86	96.707	46	22.454	1.991	90.009
Overall	120.498	10.87	99.193	141.803	117	48.526	21.89	212.11
a Estimation is limited to the largest survival time if it is censored.
Overall Comparisons
	Chi-Square	df	p-value
Log Rank	6.866	1	0.009
Test of equality of survival distributions for the different levels of Percentile Group of CD3_ICOS.

## Sheet: Figure S3-SE
Source Data Figure S3-SE
